# Supplementary material for: Manganese Overexposure Alters Neurogranin Expression and Causes Behavioral Deficits in Larval Zebrafish
Source: Int J Mol Sci. 2024 Apr 30;25(9):4933. doi: 10.3390/ijms25094933 (PMC11084468; doi:10.3390/ijms25094933)
Supplement: Supplementary file 1 [file ijms-25-04933-s001.zip]

Archive with 9 entries (9 files):
- Supplementary Information/IJMS Sup_Video1_Alba-Gonzalez_et_al.mp4
- Supplementary Information/IJMS Sup_Video2_Alba-Gonzalez_et_al.mp4
- Supplementary Information/IJMS Sup_Video3_Alba-Gonzalez_et_al.mp4
- Supplementary Information/IJMS Sup_Video4_Alba-Gonzalez_et_al.mp4
- Supplementary Information/IJMS Sup_Video5_Alba-Gonzalez_et_al.mp4
- Supplementary Information/IJMS SupplementaryInfo Alba-Gonzalez_et_al_revised_tracked.doc
- Supplementary Information/Supplementary Figure 1.tif
- Supplementary Information/Supplementary Figure 2.tif
- Supplementary Information/Supplementary Figure 3.png
